# Supplementary material for: Age- and Stage-Dependent Prostate Cancer Aggressiveness Associated with Differential Notch Signaling
Source: Int J Mol Sci. 2022 Dec 22;24(1):164. doi: 10.3390/ijms24010164 (PMC9820176; doi:10.3390/ijms24010164)
Supplement: Supplementary file 1 [file ijms-24-00164-s001.zip › Supplementary File S1.xlsx]

## Sheet: Summary
Supplementary File S1. The comparison of the Notch core profiles among subgroups of PC and in corroboration with an independent PC cohort.
TCGA PC data
UP	early			late					DOWN	early			late
	55	60	70	55	60	70				55	60	70	55	60	70
	CTBP1	CTBP1	JAG1	APH1A	APH1A	SNW1				RFNG	HDAC1	CTBP1	SNW1	HES1	APH1A
	KAT2A	KAT2A	RBPJ	NCSTN	NCSTN	DTX3L				JAG2	APH1A	KAT2A	DTX3L	DTX1	NCSTN
	SNW1	SNW1	NCSTN	MAML2	MAML2	HEY2				NOTCH4	HDAC2	SNW1	HEY2	SNW1	MAML2
	DLL1	DLL1	ATXN1L	NUMB	NUMB	NUMBL				DLK1	CTBP2	DLL1	NUMBL	DTX3L	NUMB
	PSENEN	PSENEN	ADAM10	NOTCH2	NOTCH2	LFNG				NUMB	JAG1	PSENEN	LFNG	HEY2	NOTCH2
	DTX3	DTX3	PSEN1	CREBBP	CREBBP	HES4				PTCRA	RBPJ	DTX3	HES4	NUMBL	CREBBP
	HEY1	HEY1	EP300	NOTCH3	NOTCH3	HES5				DTX3L	NCSTN	HEY1	HES5	LFNG	NOTCH3
	HES1	HES1	MAML3	PSEN1	PSEN1	CTBP2				MAML2	ATXN1L	HES1	CTBP2	HES5	PSEN1
	DVL3	DVL3	NUMB	DLL4	DLL4	DTX2				APH1B	ADAM10	DVL3	DTX2	CTBP2	DLL4
	PSEN2	PSEN2	PTCRA	ATXN1L	ATXN1L	KAT2A				DTX1	PSEN1	PSEN2	KAT2A	DTX2	ATXN1L
	LFNG	LFNG	DTX3L	ATXN1	ATXN1	DLL3				CREBBP	EP300	LFNG	DLL3	PSENEN	ATXN1
	CIR1	CIR1	MAML2	EP300	EP300	PSENEN				NOTCH1	MAML3	CIR1	RFNG	HDAC2	EP300
	DLL3	DLL3	APH1B	DVL3	DVL3	HDAC2				DVL2	NUMB	DLL3	DLK1		DVL3
	HDAC1	RFNG	DTX1	DLL1	DLL1	RFNG				KAT2B	PTCRA	HDAC1	NOTCH1		DLL1
	APH1A	JAG2	CREBBP	HDAC1	HDAC1	DLK1				NOTCH2	DTX3L	APH1A	MFNG		HDAC1
	HDAC2	NOTCH4	NOTCH1	CIR1	CIR1					RBPJL	MAML2	HDAC2	HEY1		CIR1
	CTBP2	DLK1	DVL2	APH1B	APH1B					MAML1	APH1B	CTBP2			APH1B
	JAG1	DLL4	KAT2B	RBPJ	RBPJ					ADAM17	DTX1	RFNG			RBPJ
	RBPJ	NCOR2	NOTCH2	DTX4	DTX4					MFNG	CREBBP	JAG2			DTX4
	NCSTN	NOTCH3	RBPJL	JAG1	JAG1					DLL4	NOTCH1	NOTCH4			JAG1
	ATXN1L	DTX4	MAML1	DVL2	DVL2					NCOR2	DVL2	DLK1			DVL2
	ADAM10	DTX2	ADAM17	PSEN2	PSEN2					NOTCH3	KAT2B				PSEN2
	PSEN1	HEYL	MFNG	MAML3	MAML3					DTX4	NOTCH2				MAML3
	EP300	HES4	DLL4	NCOR2	NCOR2					DTX2	RBPJL				NCOR2
	MAML3	HEY2	NCOR2	KAT2B	KAT2B					HEYL	MAML1				KAT2B
		DVL1	NOTCH3	ADAM10	ADAM10					HES4	ADAM17				ADAM10
		NUMBL	DTX4	ADAM17	ADAM17					HEY2	MFNG				ADAM17
		HES5	DTX2	CTBP1	CTBP1					DVL1					CTBP1
			HEYL	DVL1	DVL1					NUMBL					DVL1
			HES4	RBPJL	RBPJL					HES5					RBPJL
			HEY2	DTX3	DTX3										DTX3
			DVL1	MAML1	MAML1										MAML1
			NUMBL	JAG2	JAG2										JAG2
			HES5	HEYL	HEYL										HEYL
				PTCRA	PTCRA										PTCRA
				NOTCH4	NOTCH4										NOTCH4
				HES1	HES4										HES1
				DTX1	KAT2A										DTX1
				PSENEN	DLL3										NOTCH1
				HDAC2	RFNG										MFNG
					DLK1										HEY1
					NOTCH1
					MFNG
					HEY1
Rubicz et al. data
UP	local			regional					DOWN	local			regional
	55	60	70	55	60	70				55	60	70	55	60	70
	NCOR2	NCOR2	HES5	HEYL	ATXN1	HES4				MAML2	RBPJ	NCOR2	HES4	HES4	HEY2
	SNW1	SNW1	EP300	DVL1	SNW1	ADAM17				NUMBL	DLK1	SNW1	ADAM17	ADAM17	HDAC2
	DVL1	DVL1	KAT2B	PSEN1	DLL3	NOTCH1				HEYL	DVL2	DVL1	NOTCH1	NOTCH1	NCSTN
	DLL3	DLL3	DVL3	DTX1	CREBBP	PSENEN				HEY2	DLL1	DLL3	PSENEN	PSENEN	DLL4
	ADAM17	ADAM17	CTBP2	HES1	NUMB	DLL1				JAG1	NOTCH2	ADAM17	DLL1	DLL1	EP300
	RFNG	RFNG	JAG2	MAML3	RBPJL	DTX2				HES5	CIR1	RFNG	DTX2	DTX2	CTBP1
	HDAC2	HDAC2	NOTCH3	HES5	HEY2	APH1B				EP300	APH1A	HDAC2	APH1B	APH1B	LFNG
	RBPJL	RBPJL	DTX2	CTBP2	HDAC2	DVL2				KAT2B	NCSTN	RBPJL	DVL2	DVL2	RFNG
	MAML3	MAML3	DVL2	HEY2	NCSTN	DVL3				DVL3	NUMB	MAML3	DVL3	DVL3	MAML1
	CREBBP	CREBBP	DLL1	HDAC2	DLL4	ATXN1				CTBP2	LFNG	CREBBP	ATXN1	NOTCH3	DLK1
	APH1B	APH1B	NOTCH2	NCSTN	EP300	NOTCH3				JAG2	HES1	APH1B	NOTCH3	RBPJ	HDAC1
	HEY1	HEY1	NOTCH1	DLL4	CTBP1	RBPJ				NOTCH3		HEY1	RBPJ	NUMBL	JAG1
	HES4	HES4	CIR1	EP300	LFNG	NUMBL				DTX2		HES4	NUMBL	CIR1	DTX3
	KAT2A	KAT2A	APH1A	CTBP1	RFNG	CIR1				DVL2		KAT2A	SNW1	JAG2	APH1A
	DTX3	DTX3	NCSTN	LFNG	MAML1	JAG2				DLL1		DTX3	DLL3	MAML2	CTBP2
	HDAC1	ATXN1L	NUMB	RFNG	DLK1	MAML2				NOTCH2		HDAC1	CREBBP	ATXN1L	NCOR2
	DLL4	HDAC1	LFNG	MAML1	HDAC1	ATXN1L				NOTCH1		DLL4	NUMB	ADAM10	HEYL
	PSENEN	DLL4	HES1	DLK1	JAG1	ADAM10				APH1A		PSENEN	RBPJL	KAT2B	DVL1
	CTBP1	PSENEN		HDAC1	DTX3	KAT2B						CTBP1	DTX3	KAT2A	PSEN1
	PSEN1	CTBP1		JAG1	APH1A	SNW1						PSEN1	APH1A	NOTCH2	DTX1
	MAML1	PSEN1		KAT2A	CTBP2	DLL3						MAML1	NCOR2	HEY1	HES1
	DTX1	MAML1		NOTCH2	NCOR2	CREBBP						DTX1		HEYL	MAML3
	ATXN1	DTX1		HEY1	HES1	NUMB						ATXN1		DVL1	HES5
	ADAM10	ATXN1		CIR1	MAML3	RBPJL						ADAM10		PSEN1
	RBPJ	ADAM10		JAG2	HES5	KAT2A						ATXN1L		DTX1
	DLK1	MAML2		MAML2		NOTCH2						RBPJ
	ATXN1L	NUMBL		ATXN1L		HEY1						DLK1
	CIR1	HEYL		ADAM10								MAML2
	NCSTN	HEY2		KAT2B								NUMBL
	NUMB	JAG1										HEYL
	LFNG	HES5										HEY2
	HES1	EP300										JAG1
		KAT2B
		DVL3
		CTBP2
		JAG2
		NOTCH3
		DTX2
		NOTCH1
